# Supplementary material for: Analysis of genomic rearrangements, horizontal gene transfer and role of plasmids in the evolution of industrial important Thermus species
Source: BMC Genomics. 2014 Sep 25;15(1):813. doi: 10.1186/1471-2164-15-813 (PMC4180962; doi:10.1186/1471-2164-15-813)
Supplement: Supplementary file 1 — Additional file 1: Tree topologies for orthologous genes. (XLSX 5 MB) [file 12864_2013_6488_MOESM1_ESM.xlsx]

## Sheet: output
Supplementary Table 1
Recipient	Donor	Gene ID	Left border	Right border	Direction	Gene name	Product or function	Consensus tree for the group
Group 1
SA-01	M.ruber	TSC_c00670	52807	53553	Rev	argB1	acetylglutamate kinase
M.ruber	unknown	TSC_c01140	97267	98151	Rev		Duf1395 protein
M.ruber	unknown	TSC_c01350	119514	120131	Dir	rnhB	ribonuclease
SA-01	unknown	TSC_c01460	130751	131182	Dir		CBS domain containing protein
SA-01	M.ruber	TSC_c01530	136508	137917	Rev	gatB	glutamyl-tRNA(Gln)
M.ruber	unknown	TSC_c01740	150776	151996	Dir	tuf1	translation elongation factor Tu
SA-01	M.ruber	TSC_c01780	152982	153425	Dir	rplK	ribosomal protein 50S
SA-01	M.ruber	TSC_c01800	154312	154833	Dir	rplJ	ribosomal protein 50S
SA-01	M.ruber	TSC_c01810	154844	155221	Dir	rplL	ribosomal protein 50S
SA-01	M.ruber	TSC_c01820	155312	155893	Dir		phenylacrylic acid decarboxylase
M.silvanus	unknown	TSC_c01940	163915	164724	Dir	argB2	acetylglutamate kinase
HB27	unknown	TSC_c02220	187412	187717	Dir	rpsF	ribosomal protein 30S
M.silvanus	unknown	TSC_c02240	188536	188802	Dir	rpsR	ribosomal protein 30S
SA-01	M.ruber	TSC_c03570	306322	306699	Dir		S1 domain protein
M.silvanus	unknown	TSC_c06250	572669	572971	Dir		nitrogen regulatory protein P-II
M.ruber	unknown	TSC_c07450	687166	689112	Dir	acs2	acetyl-CoA synthetase
SA-01	M.ruber	TSC_c12700	1205913	1207904	Dir	tmk1	thymidylate kinase
SA-01	unknown	TSC_c12710	1208026	1209228	Dir		beta-ketoadipyl-CoA thiolase
HB8	unknown	TSC_c13850	1332430	1332891	Rev	rplS	ribosomal protein 50S
SA-01	M.ruber	TSC_c15000	1442307	1443050	Rev	aapP	general L-amino acid transport, ATP-binding
SA-01	M.ruber	TSC_c15120	1456131	1456892	Rev		conserved hypothetical protein
SA-01	M.ruber	TSC_c18650	1767588	1769366	Dir	uvrC	excinuclease ABC subunit C
M.ruber	unknown	TSC_c20260	1919211	1921094	Rev	ftsH2	cell division protein
SA-01	M.ruber	TSC_c20380	1931310	1931729	Dir		conserved hypothetical protein
SA-01	unknown	TSC_c21620	2044185	2044859	Dir		response regulator
SA-01	M.ruber	TSC_c22370	2101643	2102068	Rev	rplP	ribosomal protein 50S
SA-01	unknown	TSC_c22680	2126247	2126909	Rev		transcriptional regulator, GntR family
SA-01	unknown	TSC_c22830	2144164	2144847	Dir		cehydrogenase
SA-01	M.ruber	TSC_c22840	2145147	2145548	Rev	mce	methylmalonyl-CoA epimerase
SA-01	M.ruber	TSC_c22860	2147353	2148294	Rev		polyferredoxin
SA-01	M.ruber	TSC_c22870	2148295	2149359	Rev	aroF2	phospho-2-dehydro-3-deoxyheptonate aldolase
SA-01	unknown	TSC_c22880	2149393	2150136	Rev	tatC	twin arginine-targeting protein translocase
SA-01	unknown	TSC_c23380	2197169	2198497	Dir		maltose ABC transporter, permease protein
M.silvanus	unknown	TSC_c23400	2199822	2201534	Dir		maltodextrin glucosidase
M.ruber	unknown	TSC_c23420	2201843	2203654	Dir	mutS2	DNA mismatch repair protein MutS
SA-01	M.ruber	TSC_c24100	2262279	2262962	Rev		conserved hypothetical protein
SA-01	M.ruber	TSC_c24930	2335644	2336099	Dir		conserved hypothetical protein
Group 2
SA-01	M.silvanus	TSC_c01550	139048	141714	Rev	pilF	type IV pilus assembly protein
SA-01	M.silvanus	TSC_c01580	142228	142953	Rev		conserved hypothetical protein
SA-01	M.silvanus	TSC_c01600	143912	144295	Dir	crcB
SA-01	M.silvanus	TSC_c02150	181419	182561	Rev		transporter
SA-01	M.silvanus	TSC_c02310	192485	193354	Dir		3-hydroxyisobutyrate dehydrogenase
SA-01	M.silvanus	TSC_c02500	210696	211751	Rev		mechanosensitive ion channel
M.silvanus	unknown	TSC_c04090	352392	353471	Dir		chloromuconate cycloisomerase
M.silvanus	SA-01	TSC_c04530	398877	399551	Dir		two-component response regulator
M.ruber	unknown	TSC_c05050	456122	456835	Rev		branched-chain amino acid ABC transporter, ATP-binding protein
M.silvanus	unknown	TSC_c05650	518938	519666	Dir		ABC transporter, ATP-binding protein
SA-01	M.silvanus	TSC_c05980	548855	549973	Rev	nuoH	NADH-quinone
SA-01	M.silvanus	TSC_c12840	1223727	1225076	Rev		aminotransferase
SA-01	M.ruber	TSC_c14570	1400143	1400643	Dir	ruvC	crossover junction endodeoxyribonuclease
M.silvanus	unknown	TSC_c14860	1428806	1429699	Dir		transporter
SA-01	M.silvanus	TSC_c15590	1499533	1502664	Dir	ileS	isoleucine-tRNA
SA-01	M.silvanus	TSC_c18590	1763664	1764719	Dir	truD	tRNA pseudouridine synthase D
HB8	unknown	TSC_c19550	1854592	1855740	Rev		iron-sulfur cluster-binding protein
M.silvanus	unknown	TSC_c19860	1880814	1881308	Rev		conserved hypothetical protein
SA-01	unknown	TSC_c22710	2129094	2130281	Dir	bioF	8-amino-7-oxononanoate
SA-01	M.silvanus	TSC_c22770	2136825	2137859	Dir		zinc-binding dehydrogenase
SA-01	unknown	TSC_c22800	2139609	2140652	Dir		hypothetical membrane spanning protein
SA-01	M.silvanus	TSC_c23310	2191412	2192590	Rev	metK	methionine adenosyltransferase
SA-01	M.silvanus	TSC_c23750	2232596	2233294	Dir		carboxylesterase
Group 3
HB8	unknown	TSC_c01230	106764	107159	Dir		ferric uptake regulatory protein
HB8	unknown	TSC_c01240	107182	108423	Dir		folyl-polyglutamate synthetase
HB8	unknown	TSC_c01250	108451	109581	Rev		aminotransferase
HB8	unknown	TSC_c01260	109574	110068	Rev		molybdopterin biosynthesis mog protein
HB8	unknown	TSC_c07600	700408	700941	Rev		conserved hypothetical protein
HB8	unknown	TSC_c07680	705384	706397	Dir	trpS	tryptophane-tRNA
HB8	unknown	TSC_c08750	822804	823403	Dir		ATP synthase, subunit (E/31 kDa)
HB8	unknown	TSC_c09640	918492	920636	Rev	pnp	polyribonucleotide nucleotidyltransferase
SA-01	unknown	TSC_c09760	929656	930558	Dir		shikimate/quinate 5-dehydrogenase
M.ruber	unknown	TSC_c10440	987993	989543	Dir	hpaE	5-carboxymethyl-2-hydroxymuconate
HB27	M.ruber	TSC_c13320	1282190	1282468	Dir	gatC	glutamyl-tRNA(Gln)
HB27	M.ruber	TSC_c13330	1282471	1283739	Dir	serS	seryl-tRNA
HB8	unknown	TSC_c15490	1488849	1489931	Dir		mannitol-binding protein
HB8	unknown	TSC_c17180	1628099	1629535	Dir		metallo-beta-lactamase family protein
HB8	unknown	TSC_c17780	1683922	1684983	Dir		L-ribulose-phosphate 4-epimerase
HB8	unknown	TSC_c19660	1861749	1862873	Rev	acuC	acetoin utilization protein
HB8	M.ruber	TSC_c20230	1917321	1917998	Dir	nfi	endonuclease V
HB8	unknown	TSC_c20580	1953393	1953806	Dir		conserved hypothetical protein
HB8	M.ruber	TSC_c21580	2038176	2040176	Dir		elongation factor G
Group 4
HB27	unknown	TSC_c01920	161964	162860	Dir	lysX	lysine biosynthesis enzyme
M.ruber	HB27	TSC_c03280	283033	283575	Rev		probable acetyltransferase
SA-01	HB8	TSC_c05820	535187	536317	Rev		dNTP triphosphohydrolase
HB27	unknown	TSC_c09270	880628	881503	Rev	czrB	cadmium-zinc resistance protein
HB8	M.silvanus	TSC_c09880	938608	939546	Rev		ferric enterobactin esterase related protein
M.ruber	HB27	TSC_c10220	968590	969711	Dir		ABC transporter periplasmic binding protein
HB27	unknown	TSC_c13470	1297402	1298880	Rev	hemL	glutamate-1-semialdehyde-2,1-aminomutase
M.silvanus	unknown	TSC_c13480	1299292	1300287	Rev	pdhB	pyruvate pyruvate dehydrogenase E1 beta-subunit
M.ruber	HB27	TSC_c13610	1311238	1312407	Rev	pgk	phosphoglycerate kinase
M.silvanus	unknown	TSC_c18720	1776306	1777085	Dir	hisF	imidazoleglycerol phosphate synthase, cyclase subunit
M.silvanus	HB27	TSC_c22510	2110733	2111854	Rev		lipoprotein releasing system transmembrane protein
M.ruber	unknown	TSC_c22540	2112640	2114205	Rev		Dak phosphatase
HB27	unknown	TSC_c24230	2276748	2278562	Dir	glmS2	glutamine-fructose-6-phosphate transaminase
Group 5
HB8	unknown	TSC_c01790	153418	154107	Dir	rplA	ribosomal protein 50S
SA-01	M.ruber	TSC_c01960	166317	167183	Dir		carbon-nitrogen hydrolase family protein
HB27	M.silvanus	TSC_c01980	168022	168435	Dir		CoA-binding protein
Group 6
HB27	M.ruber	TSC_c00820	68149	68454	Rev	groS	chaperonin
HB8	unknown	TSC_c04050	349029	349865	Rev		transporter
HB27	unknown	TSC_c05080	458933	459901	Rev	hmgE
Group 7
HB8	unknown	TSC_c01280	111143	111733	Dir		acetyltransferase, gnat family
HB8	M.ruber	TSC_c10430	987256	987996	Dir	hpaG	4-hydroxyphenylacetate degradation bifunctional isomerase/decarboxylase, C-subunit
Group 8
HB27	unknown	TSC_c23290	2188357	2190249	Dir	speA	arginine decarboxylase
HB8	M.ruber	TSC_c23300	2190296	2191372	Dir		diguanylate cyclase/phosphodiesterase domain 1
Group 9
M.silvanus	HB8	TSC_c03080	267629	268882	Dir	cgtA	Obg family GTPase
Group 10
M.silvanus	unknown	TSC_c24070	2259618	2260424	Dir	phnC	phosphonate ABC transporter ATP-binding protein
HB8	M.silvanus	TSC_c04160	358670	360400	Dir		conserved hypothetical protein
